# Supplementary material for: Kinetic Study of the Diels–Alder Reaction between Maleimide and Furan-Containing Polystyrene Using Infrared Spectroscopy
Source: Polymers (Basel). 2024 Feb 5;16(3):441. doi: 10.3390/polym16030441 (PMC10857387; doi:10.3390/polym16030441)
Supplement: Supplementary file 1 [file polymers-16-00441-s001.zip]

Archive with 1 entries (1 files):
- polymers-2788965-supplementary.pdf
